# Supplementary material for: Intake of Sugar Substitute Gummy Candies Benefits the Glycemic Response in Healthy Adults: A Prospective Crossover Clinical Trial
Source: Gels. 2022 Oct 10;8(10):642. doi: 10.3390/gels8100642 (PMC9601933; doi:10.3390/gels8100642)
Supplement: Supplementary file 1 [file gels-08-00642-s001.zip]

Archive with 1 entries (1 files):
- gels-1898219-supplementary.pdf
